# Supplementary material for: Linear and non-linear dependencies between copy number aberrations and mRNA expression reveal distinct molecular pathways in breast cancer
Source: BMC Bioinformatics. 2011 May 24;12:197. doi: 10.1186/1471-2105-12-197 (PMC3128865; doi:10.1186/1471-2105-12-197)
Supplement: Additional file 3 — Estimated coefficients, p-values, log-likelihood and AIC in top 10 linear and quadratic models corresponding to Additional file 2 Supplementary Figure 2a-dare summarized. [file 1471-2105-12-197-S3.XLS]

## Sheet: Sheet1
models	locations	genes	chr	# samples	alpha	beta	p-value for alpha	p-value for beta	p-value for T-statistics	log-likelihood for linear model	AIC for linear model	log-likelihood for quadratic model	AIC for quadratic model
linear amp	29866	LOC440335	16	87	0.91007	6.08413	1.1013e-015	5.0015e-011	2.6218e-011	-88.52056	183.04111	-88.49092	184.98183
	29779	LOC124220	16	84	0.98677	6.09582	6.6510e-010	1.8079e-005	4.4437e-005	-124.09454	254.18908	-123.96623	255.93247
	29905	ABAT	16	91	0.74090	6.35611	3.7573e-008	2.7400e-008	3.7596e-006	-139.62418	285.24835	-139.76939	287.53879
	32769	EPN3	17	80	0.77043	6.39596	8.8733e-015	1.6673e-016	8.4180e-012	-91.80771	189.61542	-93.54544	195.09088
	29627	METRN	16	83	1.00246	6.82801	1.0860e-012	3.3583e-009	5.6518e-010	-96.74540	199.49080	-96.03106	200.06213
	3280	C1orf106	1	95	1.85147	-4.63515	1.1271e-012	6.5642e-003	1.3710e-002	-191.81206	389.62412	-191.79292	391.58585
	3167	RGL1	1	92	1.28867	-1.87029	5.8324e-029	4.0561e-004	5.5064e-004	-64.48593	134.97186	-64.10052	136.20104
	37502	BHLHB4	20	86	1.29385	-2.09195	4.7300e-028	1.3180e-002	6.3637e-003	-68.74858	143.49717	-68.29022	144.58044
	2701	CD1C	1	92	1.28957	-1.84351	4.3673e-021	1.2377e-002	1.5883e-002	-105.61802	217.23604	-104.44341	216.88681
	3810	FAM89A	1	96	1.19800	-1.83363	1.9676e-027	1.1371e-003	8.2590e-003	-98.34797	202.69594	-98.42270	204.84539
linear del	30630	MT1G	16	89	1.41818	-3.86715	1.3956e-024	2.4956e-005	3.7793e-004	-94.21588	194.43176	-94.25091	196.50182
	31700	KIAA0672	17	95	1.47439	-3.87915	6.4281e-022	2.6370e-003	3.4390e-003	-108.98120	223.96240	-108.96827	225.93654
	30631	MT1G	16	89	1.36585	-4.07706	1.7642e-031	8.5054e-009	9.9981e-005	-84.93811	175.87621	-85.05885	178.11769
	31165	SLC7A5	16	90	1.44172	-4.78568	6.7602e-018	4.7573e-005	6.0555e-003	-137.07732	280.15465	-137.15098	282.30195
	30660	CX3CL1	16	90	1.56984	-4.82518	2.6625e-017	2.0558e-004	4.4124e-003	-142.71242	291.42485	-142.21567	292.43133
	31123	C16orf74	16	89	0.76683	2.79432	5.4049e-010	2.3898e-003	1.0439e-002	-114.97208	235.94415	-115.04723	238.09446
	14437	A_24_P256063	6	72	1.07663	1.91221	2.1252e-023	7.3189e-003	7.4592e-003	-54.17172	114.34344	-54.31494	116.62988
	30709	A_24_P290348	16	86	0.91630	1.09466	2.8106e-037	6.7143e-004	1.5306e-003	-5.93828	17.87656	-5.85820	19.71640
	31601	DNHD3	17	90	0.96204	0.49024	1.0597e-078	5.1910e-003	6.3476e-003	91.93798	-177.87597	91.76710	-175.53420
	14428	CR598940	6	75	0.98730	0.25832	3.0833e-080	1.0042e-002	8.2790e-003	95.23353	-184.46705	96.11864	-184.23728
models	locations	genes	chr	# samples	alpha for linear model	beta for linear model	p-value for alpha of linear model	p-value for beta for linear model	alpha for quadratic model	beta for quadratic model	gamma for quadratic model	p-values for alpha of quadratic model	p-value for beta of quadratic model	p-value for gamma of quadratic model	p-value for F-statistics	likelihood for linear model	AIC for linear model	likelihood for quadratic model	AIC for quadratic model
quad amp	32247	PPP1R1B	17	71	1.07526	-0.81430	2.0121e-006	2.0226e-001	1.43947	-13.40004	30.72980	1.7687e-005	7.7461e-006	7.2864e-016	2.6183e-007	-231.84939	469.69878	-218.27598	444.55196
	23145	SYT12	11	75	1.33211	-1.36421	5.0899e-014	2.6133e-001	1.42084	-7.45905	28.34710	4.4916e-014	6.7455e-003	1.0827e-003	1.1655e-005	-137.23911	280.47823	-127.41817	262.83634
	37426	CTSZ	20	90	1.02601	-0.27031	5.8351e-021	6.9084e-001	1.05766	-5.60743	26.88564	8.9926e-021	1.2756e-004	2.9352e-010	1.6287e-010	-114.10774	234.21548	-93.28395	194.56790
	33232	GALK1	17	76	0.98563	0.52578	6.4559e-030	3.0889e-001	1.00445	-2.11472	18.50035	9.2281e-029	5.3023e-002	2.0334e-005	5.7708e-006	-48.18144	102.36289	-37.67612	83.35224
	8765	TBL1XR1	3	84	0.90518	0.67848	9.6280e-041	2.5779e-002	0.93630	-1.85443	15.32432	3.0031e-036	2.1630e-002	1.9010e-007	3.8091e-006	-35.86005	77.72010	-24.97166	57.94332
	17691	VDAC3	8	79	0.95921	2.28212	4.0740e-027	8.2840e-007	0.88499	5.33509	-8.83252	4.0884e-023	1.3628e-006	1.3727e-003	4.6240e-004	-44.88653	95.77307	-38.63118	85.26236
	23175	AIP	11	74	0.94497	1.29546	4.2596e-035	3.5990e-005	0.91318	3.91987	-7.45274	4.0756e-033	3.0909e-006	1.0347e-003	1.5702e-004	-14.34249	34.68498	-7.04264	22.08527
	2569	TRIM46	1	96	0.94966	0.59483	4.3365e-054	9.5201e-003	0.90995	2.25766	-7.29247	2.8285e-049	1.1706e-004	1.0327e-003	6.0972e-004	24.47184	-42.94367	30.44179	-52.88358
	3379	ZC3H11A	1	96	0.84320	1.59646	3.8438e-037	4.7587e-009	0.75117	3.93409	-6.77802	2.6852e-030	2.2812e-009	3.1567e-005	7.6549e-006	-11.56586	29.13173	-1.38571	10.77141
	23174	AIP	11	74	0.95139	1.38792	1.3591e-035	9.2363e-006	0.91753	3.66744	-6.74181	2.6457e-033	1.0264e-005	2.7529e-003	5.2177e-004	-12.09036	30.18071	-5.94118	19.88237
quad del	31814	SMCR8	17	93	1.02351	-0.39432	3.3801e-069	8.1593e-002	1.05586	-2.52700	14.15166	1.0089e-069	7.6217e-006	1.8609e-005	1.7513e-006	58.01062	-110.02125	69.63688	-131.27377
	23750	TTC12	11	95	1.24422	-2.33451	1.4840e-024	6.5602e-003	1.35749	-7.18091	22.88219	1.5830e-024	1.5289e-003	2.1450e-002	9.5535e-003	-96.84248	199.68496	-93.42913	194.85826
	38987	AK097166	22	82	1.01534	-0.25403	3.5187e-039	6.1547e-001	1.03579	-2.71289	17.44493	1.7271e-038	4.6075e-002	3.6048e-002	9.8763e-003	-15.10691	36.21382	-11.71460	31.42919
	26364	RP11-298P3.3	13	78	1.11504	-0.88553	6.5481e-024	2.5607e-001	1.13903	-3.43997	14.49413	2.9131e-023	2.9771e-002	1.2710e-002	9.6040e-003	-63.15800	132.31601	-59.73682	127.47365
	17431	TNFRSF10B	8	88	1.18339	-2.30547	8.2812e-043	6.6769e-008	1.24199	-4.61525	10.48525	1.4041e-040	3.5830e-005	2.5552e-002	9.8958e-003	-16.62373	39.24746	-13.23775	34.47550
	38591	IL2RB	22	87	0.99942	-0.35345	1.3507e-017	7.5252e-001	0.93000	6.31247	-39.48966	2.6544e-015	3.1764e-002	1.7974e-002	5.3484e-003	-121.24618	248.49237	-117.29721	242.59442
	31743	TRPV2	17	92	1.02098	0.17773	3.4159e-019	8.4915e-001	0.93009	5.95523	-31.58274	9.1038e-015	2.1702e-002	2.0179e-002	4.6536e-003	-89.02590	184.05180	-84.95289	177.90577
	31719	AK130530	17	94	0.97920	0.68760	2.2930e-029	2.6603e-001	0.91113	4.17714	-18.10861	6.6655e-024	8.9457e-003	1.8086e-002	4.7279e-003	-48.36543	102.73085	-44.30850	96.61700
	31060	THC2301753	16	89	1.06078	-0.46597	4.5491e-039	2.1403e-001	1.02141	1.51938	-9.81406	5.3542e-036	1.5734e-001	5.3181e-002	4.4941e-002	-15.79368	37.58735	-13.74819	35.49639
	31684	A_24_P783433	17	94	0.98798	0.15869	2.6417e-089	1.9830e-001	0.98060	0.62652	-2.77956	8.0933e-084	4.8858e-002	8.0341e-002	4.8801e-002	106.19584	-206.39169	108.16890	-208.33780
